# Supplementary material for: Hematological and Biochemical Characteristics Associated with Cytogenetic Findern Alterations in Adult Patients with Acute Lymphoblastic Leukemia (ALL) from the Northern Region of Brazil
Source: Biomedicines. 2024 Nov 29;12(12):2739. doi: 10.3390/biomedicines12122739 (PMC11726748; doi:10.3390/biomedicines12122739)
Supplement: Supplementary file 1 [file biomedicines-12-02739-s001.zip]

Archive with 1 entries (1 files):
- biomedicines-2986297-supplementary.xlsx
