# Supplementary material for: Hematological and Biochemical Characteristics Associated with Cytogenetic Findern Alterations in Adult Patients with Acute Lymphoblastic Leukemia (ALL) from the Northern Region of Brazil
Source: Biomedicines. 2024 Nov 29;12(12):2739. doi: 10.3390/biomedicines12122739 (PMC11726748; doi:10.3390/biomedicines12122739)
Supplement: Supplementary file 1 [file biomedicines-12-02739-s001.zip › biomedicines-2986297-supplementary.xlsx]

## Sheet: Planilha1
AGE	SEX	Karyotype	t(4;11)	t(9;22)	t(1;19)	del(6q)	del(9p)	NORMAL KARYOTYPE	OTHER CHANGES	Red Cells	Hemoglobin	hematocrit	Average Corpuscular Volume	Medium Corpuscular Hemoglobin	Medium Corpuscular Hemoglobin Concentration	Leukocytes	Erythroblast	platelets	Urea	Glucose	Death	Initial Symptoms
35	F	46,XX, t(4;11)(q21;q23)	1	0	0	0	0	0	0	2.48	7.2	20.2	81.45	29.3	35.64	4370	#	13	125	69	#	#
51	F	47, XX,t(4;11) + 8	1	0	0	0	0	0	0	1.86	5.6	15.8	84.94	30.1	35.44	760	#	31	80	35	#	#
51	M	46, XY, t(4;11).	1	0	0	0	0	0	0	2.15	6.6	22.5	104.65	30.69	29.33	14730	6	290	232	173	1	0
33	M	46,XY, t(9;22)	0	1	0	0	0	0	0	2.77	7.1	22.5	81.22	25.63	31.55	70	35	18	145	#	1	1
26	M	47, XY,t(9;22),+21.	0	1	0	0	0	0	0	2.49	7.2	24.4	97.99	28.91	29.5	3700	37.5	254	17	113	1	1
28	M	46, XY, t(9;22)	0	1	0	0	0	0	0	2.81	8.8	25.9	92.17	31.31	33.97	1860	43	184	32	143	1	1
54	M	46, XY,t(9;22)	0	1	0	0	0	0	0	2.48	6.8	20.4	82.25	27.41	33.33	650240	21.9	78	15	98	1	1
44	M	46, XY, t(9;22)	0	1	0	0	0	0	0	4.05	12.1	37.2	91.85	29.87	32.52	6220	1.37	194	17	118	1	1
47	M	46, t(9;22);	0	1	0	0	0	0	0	2.45	7	21.1	86.12	28.57	33.17	11080	22	9	38	78	#	1
31	M	46, XY, t (9;22)	0	1	0	0	0	0	0	2.92	8.8	28	95.89	30.13	31.42	3610	52	337	29	109	#	#
29	M	47, XY, t(9;22), +21	0	1	0	0	0	0	0	3.4	9.8	29	85.29	28.82	33.79	13920	40	383	33	118	0	1
17	M	47, XY, t (9;22), +21	0	1	0	0	0	0	0	2.03	5.7	17.9	88.17	28.07	31.84	38570	#	19	52	85	#	#
29	M	48, XY, t(9;22),+der(22),+21	0	1	0	0	0	0	0	3.88	11.5	36.7	94.58	29.63	31.33	7890	37.3	298	23	115	#	#
37	F	47, XX, der(7)t(1;7), t(9;22), +21	0	1	0	0	0	0	0	2.09	5.7	17.1	81.81	27.27	33.33	2960	1	4	31	157	#	#
31	F	50,XX, +4, t(9;22), t(12;21), +14, +18, +21	0	1	0	0	0	0	0	2.11	5.6	16.1	76.3	26.54	34.78	120	#	5	38	64	#	#
61	F	46, XX, del(6q), t(9;22)	0	1	0	0	0	0	0	3.13	9.5	29	92.65	30.35	32.75	2790	28.5	396	22	109	#	#
20	M	48,XY, t(1;19), +8, +21	0	0	1	0	0	0	0	4.01	12.3	36.4	90.77	30.67	33.79	11070	34.5	153	17	111	#	#
18	F	47,XX,t(1;19),i(17q),+21	0	0	1	0	0	0	0	2.34	6.6	20.4	87.17	28.2	32.35	23880	#	72	43	106	1	1
21	M	47, XY, t(1;19), del(6q) +21	0	0	1	0	0	0	0	1.89	5.3	15.7	83.06	28.04	33.75	60	36	8	27	117	1	#
35	M	46, XY, t(1;19), del(9p)	0	0	1	0	0	0	0	4.93	15.4	45.8	92.9	31.23	33.62	650	33.4	182	37	112	0	1
25	F	47, XX, +5, del(6q)	0	0	0	1	0	0	0	3.58	11.1	32	89.38	31	34.68	7720	9	229	19	80	#	1
24	F	46, XX, del(6q).	0	0	0	1	0	0	0	3.49	9.7	30.6	87.67	27.79	31.69	7720	1.5	226	34	116	1	0
31	M	49, XY,+4, del(6q), +6, +10, del(12p), -13, +18	0	0	0	1	0	0	0	3.4	8.9	25.6	75.07	26.09	34.76	640	78.2	24	154	147	#	#
40	F	44, XX,del(6q), del(12q), -13, -17	0	0	0	1	0	0	0	2.79	7.7	22.2	79.56	27.59	34.68	23610	#	10	44	79	1	1
37	M	46, XY, del(5q), del(6q)e del(12p).	0	0	0	1	0	0	0	3.27	9.1	28.2	86.23	27.82	32.26	27450	10	243	294	147	1	#
50	F	46, XX, -7, del(9p), +21	0	0	0	0	1	0	0	2.49	7.7	23.7	95.18	30.92	32.48	71990	#	#	19	77	1	#
46	M	46, XY, del(9p)	0	0	0	0	1	0	0	4.5	15.6	44.9	99.77	34.66	34.74	2800	51	177	29	96	#	#
62	M	46, XY, del(9p), del(13q), +21	0	0	0	0	1	0	0	3.58	12	38.4	107.26	33.51	31.25	10420	27.2	168	35	101	1	0
31	F	47, XX, i(9q), +21	0	0	0	0	0	1	0	1.02	2.9	8.7	85.29	28.43	33.33	510	5	8	44	164	1	1
34	M	46, XY, t(6;12), i(9q)	0	0	0	0	0	1	0	3.3	8.8	27.3	82.72	26.66	32.23	2040	37.3	35	157	235	#	#
23	M	46, XY	0	0	0	0	0	1	0	2.77	8.99	27.2	98.19	32.12	32.72	3780	50	22	41	96	#	#
25	M	46, XY	0	0	0	0	0	1	0	3.04	7.9	22.5	74.01	25.98	35.11	9170	22.2	12	6	96	1	1
43	F	46,XX	0	0	0	0	0	1	0	3.05	9.2	29	95.08	30.16	31.72	4260	39.5	71	49	108	1	#
20	M	46,XY	0	0	0	0	0	1	0	3.62	11.4	34.7	95.85	31.49	32.85	1350	37	130	13	105	1	0
46	M	46, XY.	0	0	0	0	0	1	0	2.8	9.1	28.1	100.35	32.5	32.38	16940	50	62	21	89	#	#
20	M	49, XY, +3, +8, t(10;14)(q24;q11), -12, +14, -17,+21,+22	0	0	0	0	0	0	1	4	9.4	30.1	75.25	23.5	31.22	16740	9	11	29	133	#	#
54	F	42, XX, -X, -6, del(12p), -13, -17	0	0	0	0	0	0	1	3.19	9.1	26.6	83.38	28.52	34.21	1880	7.3	30	91	69	1	1
33	F	47, XX, del(1q), +der(7)t(7;19), -19, +21	0	0	0	0	0	0	1	3.74	11.6	33.7	90.1	31.01	34.42	3450	34.5	52	58	207	1	0
47	F	48, XX, trp(1q), t(3;12), -7, +13, +13	0	0	0	0	0	0	1	2.13	6.3	18.7	87.79	29.57	33.68	190	#	33	16	91	1	1
20	F	48, XX,+16, +21	0	0	0	0	0	0	1	3.18	9.5	27.4	86.16	29.87	34.67	16520	10	43	26	84	#	#
58	M	46, XY, t(14;17)	0	0	0	0	0	0	1	3.09	8.3	24.7	79.93	26.86	33.6	196710	37	109	27	90	0	#
22	M	46,XY,t(8;13)	0	0	0	0	0	0	1	3.32	10.2	32.4	97.59	30.72	31.48	15390	19.7	168	18	83	#	#
20	M	46, XY, t(1;14)	0	0	0	0	0	0	1	2.55	7.4	24	94.11	29.01	30.83	2030	67.5	337	33	78	#	1
18	M	47 XY, t(10;14), +20	0	0	0	0	0	0	1	3.83	9.4	29	75.71	24.54	32.41	11260	9	346	38	87	1	1
35	M	46, XY, t(6;12), i(9q)	0	0	0	0	0	0	1	3.9	10.5	32.8	84.1	26.92	32.01	2960	17.5	149	129	375	1	#
#=missing data																					hematological changes= 0/other symptoms=1
1 = positive
0= negative
M= male
F= females
